# Supplementary material for: Entrustable Professional Activity 10: Case Simulation and Assessment—STEMI With Cardiac Arrest
Source: MedEdPORTAL. 2016 Dec 23;12:10517. doi: 10.15766/mep_2374-8265.10517 (PMC6440413; doi:10.15766/mep_2374-8265.10517)
Supplement: Supplementary file 1 — A. Simulation Case.docx B. Visual Stimuli.docx C. Case Assessment Rubric.docx D. STEMI Management Presentation.pptx [file mep-12-10517-s001.zip]

Archive with 5 entries (5 files):
- D. STEMI Management Presentation.pptx
- _Educational Summary Report_10517.pdf
- A. Simulation Case.docx
- B. Visual Stimuli.docx
- C. Case Assessment Rubric.docx
